# Supplementary material for: Asiatic Acid Attenuates Inflammation Induced by Salmonella via Upregulating LncRNA TVX1 in Microglia
Source: Int J Mol Sci. 2022 Sep 19;23(18):10978. doi: 10.3390/ijms231810978 (PMC9504590; doi:10.3390/ijms231810978)
Supplement: Supplementary file 1 [file ijms-23-10978-s001.zip]

Archive with 1 entries (1 files):
- ijms-1912233-Supplementary materials.pdf
